# Supplementary material for: Distinct Cohorts of Aspergillus fumigatus Transcription Factors Are Required for Epithelial Damage Occurring via Contact- or Soluble Effector-Mediated Mechanisms
Source: Front Cell Infect Microbiol. 2022 Jul 28;12:907519. doi: 10.3389/fcimb.2022.907519 (PMC9379863; doi:10.3389/fcimb.2022.907519)
Supplement: Supplementary Table 1 — Output of the detachment (sheet 1) and cell lysis (sheet 2) screening for the TFKO mutants used for the generation of the volcano plot and the analysis. [file DataSheet_1.xlsx]

## Sheet: Detachment screening
		Adherent number of A54 cells
			Fisher's LSD test
geneID	Generic name	Mean Log2FC	pvalue log
AFUB_031980		-0.0199577	0.271159
AFUB_017020		-0.00964919	0.105352
AFUB_037190		0.00140289	0.0152477
AFUB_019790	AtrR	-0.0941207	2.52288
AFUB_019640		-0.0601989	1.22915
AFUB_020530		-0.0539482	1.04048
AFUB_035590	BGC10 - TF	-0.0575841	1.00745
AFUB_024220		0.0562499	0.919374
AFUB_035330	nsdD	-0.137886	4.20761
AFUB_027970		-0.0973769	2.31876
AFUB_025230		-0.0370783	0.538201
AFUB_034630		-0.00789931	0.0846002
AFUB_033930	BGC12	-0.114772	3.52288
AFUB_037210	PacC	-0.0150597	0.193413
AFUB_022280		-0.0394812	0.661942
AFUB_021320		-0.0126766	0.158265
AFUB_018340	SrbA	0.0160126	0.205233
AFUB_022340		-0.0395362	0.66314
AFUB_017180		-0.0699545	1.55284
AFUB_033470		-0.00472111	0.0535477
AFUB_020500		-0.0289335	0.38764
AFUB_027990	AcuM	-0.0879289	2.25181
AFUB_031270		-0.0347623	0.555175
AFUB_016820		-0.021837	0.30312
AFUB_033540		0.0397211	0.642637
AFUB_022390		0.0370963	0.58603
AFUB_023210		0.00831271	0.0978883
AFUB_021650		-0.03837	0.636012
AFUB_033580		0.0367231	0.578232
AFUB_016730		0.0541312	0.9897
AFUB_017410		-0.0685729	1.31515
AFUB_029020		-0.082365	1.75696
AFUB_021220		-0.0750802	1.73993
AFUB_035280		-0.0620218	1.12668
AFUB_029870		-0.00734128	0.0859743
AFUB_036390		0.00279082	0.0281214
AFUB_037020		-0.0347096	0.554085
AFUB_037000		-0.0126294	0.157578
AFUB_024170		0.0433021	0.639785
AFUB_037150		-0.0892532	2.00436
AFUB_017530		-0.0386572	0.569764
AFUB_032870		-0.0421101	0.641304
AFUB_022410		0.0234308	0.290815
AFUB_034470	BGC11 - TF	0.0305302	0.404394
AFUB_036300	HasA	0.0439326	0.652475
AFUB_062210		0.0147333	0.155399
AFUB_057730		-0.053144	0.717378
AFUB_061530		0.194917	5.52288
AFUB_069610		-0.0448931	0.638272
AFUB_063310		-0.0462688	0.665747
AFUB_052420	HapX	-0.086647	1.71444
AFUB_067230	HtfA	0.0347119	0.436163
AFUB_055060		0.0181666	0.197774
AFUB_058830	SreA	0.0793769	1.36957
AFUB_063540		-0.00706817	0.0696624
AFUB_066970		-0.0106357	0.108797
AFUB_068700		0.0037101	0.0321713
allocated to WT (A1160)		0.0292586	0.351347
AFUB_063610	MetR	0.333913	6
AFUB_058960		-0.00437525	0.0419142
AFUB_066820	RosA/NosA	-0.0099337	0.100891
AFUB_062110		-0.0660194	0.98464
AFUB_069160		0.0264214	0.278107
AFUB_066180	SebA	0.0185488	0.202663
AFUB_054360		-0.00998039	0.101439
AFUB_069420	CpcA	0.0749521	1.25806
AFUB_069960		-0.0109448	0.102043
AFUB_056790		-0.0335227	0.429924
AFUB_059600		0.0441444	0.597911
AFUB_037220		0.0233333	0.266161
AFUB_061940		0.0856869	1.53462
AFUB_069500		0.0158014	0.168322
AFUB_057290		0.00740939	0.0728864
AFUB_037850	AtfA	-0.0292528	0.360314
AFUB_058240		-0.0181073	0.199971
AFUB_071780	TpcE	-0.0885926	1.55129
AFUB_057630		0.0444251	0.603104
AFUB_059650	HOF	0.0497987	0.703993
AFUB_053950		0.0637786	0.995679
AFUB_062000		0.0185396	0.202525
AFUB_058640		0.0880969	1.60033
AFUB_056530		0.11862	2.52288
AFUB_053880		0.0294794	0.354578
AFUB_067340		0.0337153	0.375718
AFUB_071830		-0.0949655	1.73518
AFUB_052710		-0.0562673	0.778586
AFUB_060680		-0.00858638	0.0782615
AFUB_053740	SteA	-0.029305	0.361112
AFUB_062090		-0.0604176	0.863279
AFUB_061020		-0.00536566	0.0474013
AFUB_089710		0.0477598	0.185486
AFUB_101260		0.00280934	0.00943917
AFUB_022860	AcuK	-0.17917	1.16368
AFUB_036510		0.216304	1.05061
AFUB_002240		0.13736	0.677988
AFUB_093120	Azf1	0.0508986	0.199558
AFUB_027200		-0.115728	0.604324
AFUB_015210		0.248785	1.53018
AFUB_090440		-0.104291	0.445632
AFUB_099630		-0.151923	0.900665
AFUB_000190		0.185606	1.01682
AFUB_091870		-0.0346136	0.132591
AFUB_093280		0.0969204	0.432738
AFUB_013830		-0.224777	1.39903
AFUB_092130		-0.14914	0.875822
AFUB_097380		0.0573371	0.198734
AFUB_046750		-0.183312	1.00922
AFUB_023530		-0.285701	2.10791
AFUB_098690		-0.165397	1.02641
AFUB_099350		-0.0423508	0.1673
AFUB_038600		-0.0868496	0.407712
AFUB_097300		-0.0802088	0.367239
AFUB_092490		-0.0187621	0.0673741
AFUB_000960		0.21664	1.25964
AFUB_020250		-0.0642131	0.276462
AFUB_008610		0.00510297	0.0172766
AFUB_008120		0.0933329	0.412851
AFUB_010090		0.0465707	0.180193
AFUB_025190		-0.017106	0.0610302
AFUB_096500		0.0270014	0.0982693
AFUB_026630		-0.0861467	0.403403
AFUB_092060		-0.0777991	0.352911
AFUB_091930		0.231452	1.38195
AFUB_002050		0.0590752	0.237396
AFUB_089880		0.0818981	0.351152
AFUB_004490		-0.0241886	0.0888424
AFUB_010720		-0.040242	0.15764
AFUB_101510		-0.0144806	0.0510982
AFUB_004190		0.272799	1.74473
AFUB_033560		-0.06369	0.27368
AFUB_001960		-0.0699669	0.308035
AFUB_099050	FarA	-0.0320437	0.121478
AFUB_029740		-0.0671773	0.2926
AFUB_024050		0.0984088	0.441171
AFUB_097320		0.009248	0.0317506
AFUB_015090		-0.141214	2.33724
AFUB_001990		-0.0591339	0.609065
AFUB_005770		-0.0117833	0.0862391
AFUB_015560		-0.165726	3.09691
AFUB_006120		-0.082231	0.981716
AFUB_014910		-0.0273912	0.225702
AFUB_016730		0.00663973	0.0464819
AFUB_009120		-0.01926	0.149293
AFUB_015750		0.0315146	0.260665
AFUB_000400		-0.0212694	0.167427
AFUB_014490		-0.00236505	0.0160581
AFUB_004520		0.0385488	0.333201
AFUB_010420		0.0514449	0.47991
AFUB_012800		-0.0434892	0.402524
AFUB_012530		-0.00585321	0.0409109
AFUB_009640	ZfpB	-0.00596336	0.0417229
AFUB_007280	CrzA	0.0318942	0.264481
AFUB_003240		-0.0153226	0.115261
AFUB_001060		-0.0558141	0.562249
AFUB_015380		0.018049	0.136677
AFUB_014000		-0.120028	1.77989
AFUB_011800		-0.204474	4.48149
AFUB_010000		-0.0485783	0.465847
AFUB_013240		-0.0404461	0.366431
AFUB_016540		0.0366782	0.313364
AFUB_016720		0.0219572	0.170696
AFUB_014300		0.234207	4.36653
AFUB_014400		0.00926385	0.0660574
AFUB_004210		0.0336747	0.282413
AFUB_014780		0.0467837	0.424812
AFUB_013910		-0.0444439	0.414088
AFUB_015020		-0.0107238	0.0778457
AFUB_010950		0.0540467	0.511731
AFUB_004470		-0.00585388	0.0409109
AFUB_009970		-0.0354532	0.309893
AFUB_016220		0.0260388	0.207959
AFUB_013000		0.047131	0.428874
AFUB_011240		0.0363342	0.309804
AFUB_000110		0.0714577	0.743763
AFUB_015990		-0.0865861	1.06148
AFUB_015800	Ads4	-0.0392693	0.352813
AFUB_016630		0.0204819	0.157703
AFUB_015440		0.024071	0.189767
AFUB_000600		-0.0259928	0.211973
AFUB_006920		-0.00360888	0.0247521
AFUB_082080		-0.152386	2.13077
AFUB_077530		0.0114723	0.0651482
AFUB_085460		0.0245111	0.149415
AFUB_077130		-0.146621	1.99568
AFUB_073490	MetZ	-0.127621	1.5867
AFUB_072930		-0.0470001	0.334231
AFUB_083950		-0.00980905	0.0610802
AFUB_083880		-0.0428621	0.331987
AFUB_085820		0.0258119	0.175354
AFUB_078520		0.0212472	0.140621
AFUB_081700		-0.0728712	0.599462
AFUB_079450		0.0314949	0.220981
AFUB_083430		-0.0612713	0.472757
AFUB_078150		-0.0216662	0.14618
AFUB_082260		-0.0564666	0.475864
AFUB_076200		-0.0888929	0.903785
AFUB_073520		-0.092695	0.962175
AFUB_078120		-0.0188253	0.112946
AFUB_082950		-0.185562	3
AFUB_079810		0.0113551	0.0708366
AFUB_079150		-0.0295618	0.189499
AFUB_074510		-0.105094	1.02228
AFUB_079860		-0.16888	2.5376
AFUB_076110		0.0102729	0.0636874
AFUB_075930		-0.00226893	0.0134074
AFUB_085380		-0.0292623	0.207678
AFUB_073070		-0.126009	1.5544
AFUB_079150		-0.0927628	0.962972
AFUB_075990	Yap1	0.000565177	0.00331324
AFUB_079700		-0.0389696	0.294478
AFUB_077460		-0.182225	2.88606
AFUB_078160		0.0277615	0.19071
AFUB_077740		0.0747084	0.65267
AFUB_086680	NscR	0.0104759	0.0649968
AFUB_073940		-0.071414	0.657577
AFUB_080790		-0.0581578	0.495122
AFUB_081500		0.00611326	0.0369208
AFUB_071920		0.021447	0.142125
AFUB_080600		0.0903587	0.846185
AFUB_084330		-0.0452074	0.318126
AFUB_077250		0.0397265	0.291579
AFUB_084620		-0.00679994	0.0414839
AFUB_080460		-0.028284	0.19942
AFUB_076060		0.0231357	0.154778
AFUB_074750		0.0346897	0.247721
AFUB_032220		0.0546426	0.870632
AFUB_042120		-0.0456379	0.708631
AFUB_009690		-0.0560508	0.954677
AFUB_019160		0.00127528	0.0125125
AFUB_046000		-0.0787802	1.61439
AFUB_057470		-0.0467508	0.733298
AFUB_019830		-0.144757	5.52288
AFUB_067480		-0.0443251	0.680062
AFUB_083600		-0.0421211	0.633017
AFUB_068850		-0.0345215	0.482672
AFUB_081800		0.0022503	0.0223221
AFUB_021470		0.00446812	0.0454198
allocated to WT (A1160)		-0.051168	0.835053
allocated to WT (A1160)		-0.0683098	1.28904
AFUB_067240	PrtT	0.00454069	0.046192
AFUB_080530		-0.0578241	1
AFUB_081800		0.00971922	0.104301
AFUB_092740		0.0315888	0.417142
AFUB_047970		-0.102223	2.48149
AFUB_068500		-0.0154772	0.178094
AFUB_096380		-0.0429198	0.649946
AFUB_094860	fsqA	-0.123337	3.39794
AFUB_067440		0.0449032	0.66334
AFUB_004120		-0.0478758	0.758703
AFUB_048890		0.0134643	0.150028
AFUB_047310		-0.00429242	0.0436875
AFUB_099770		0.0373204	0.517841
AFUB_001820		0.0517099	0.805763
AFUB_064180		-0.112336	2.92082
AFUB_030770		-0.030922	0.417369
AFUB_070960		0.03002	0.390939
AFUB_056710		0.114113	2.61979
AFUB_032890		0.067186	1.17134
AFUB_095440		0.0719638	1.29585
AFUB_055490		-0.0441619	0.676542
AFUB_085170		0.0453519	0.672233
AFUB_054000		-0.0820202	1.72125
AFUB_071660		0.0248185	0.3083
AFUB_029400		0.181489	5.52288
AFUB_050000		0.104825	1.98716
AFUB_060650		0.0483166	0.733298
AFUB_075680	GliZ	0.0644562	1.10292
AFUB_074500		0.097672	2.06048
AFUB_071380		0.100587	2.1549
AFUB_084440		0.0589597	0.969805
AFUB_041060		-0.0491835	0.890759
AFUB_044060		0.0570011	1.04672
AFUB_045980		-0.057115	1.11295
AFUB_043000		0.10433	2.61979
AFUB_045540		0.0441542	0.729787
AFUB_046410		-0.0285696	0.420216
AFUB_026210		-0.101482	2.82391
AFUB_031000		-0.126181	4.10237
AFUB_044930		-0.134562	4.60206
AFUB_030440		-0.0261713	0.375099
AFUB_045580		-0.00875299	0.102813
AFUB_039010		-0.0165251	0.190979
AFUB_030360	HapB	0.0342706	0.518557
AFUB_044040		-0.00245072	0.0266412
AFUB_046330		-0.00375353	0.0414839
AFUB_037920	Ace2	0.0756986	1.59346
AFUB_041100	Ace1	-0.0891924	1.95468
AFUB_046160		-0.154054	6
AFUB_045330		-0.0285808	0.420331
AFUB_036440		0.141675	4.26761
AFUB_042310		-0.052035	0.967784
AFUB_027770		-0.0342706	0.474178
AFUB_026550		-0.0271927	0.394049
AFUB_045780		-0.000646246	0.00687251
AFUB_040000		-0.0738535	1.44249
AFUB_027990	AcuM	-0.0542473	1.03012
AFUB_044290		-0.0315068	0.478078
AFUB_021650		0.0230633	0.313096
AFUB_010180		0.0355503	0.544242
AFUB_027530	CreA	-0.148238	5.52288
AFUB_043270		-0.000590364	0.00625524
AFUB_038200		0.0428245	0.699622
AFUB_029870		-0.0311914	0.471726
AFUB_039500		-0.0500014	0.912574
AFUB_045020		-0.0924126	2.07058
AFUB_044670		-0.0850894	2.09151
AFUB_044300		0.026621	0.374482
AFUB_026210		0.000368674	0.00392635
allocated to WT (A1160)		-0.0479231	0.857611
AFUB_040580	RlmA	-0.0546095	0.910802
AFUB_026340	RfeC	-0.0431552	0.737312
AFUB_042770		0.0202656	0.267445
AFUB_046210		-0.0888233	2.24413
AFUB_030930		-0.0632713	1.30277
AFUB_045820		-0.0721142	1.60033
AFUB_085450		0.00365048	0.0440718
AFUB_048740		-0.0763999	2.01773
AFUB_088460		-0.0451697	0.784098
AFUB_046540		-0.0206418	0.310247
AFUB_048990		-0.0901194	2.65758
AFUB_052860		-0.0676221	1.65758
AFUB_085460		-0.0972917	3.04576
AFUB_083250		-0.0322444	0.554863
AFUB_071460		-0.051992	1.10127
AFUB_049390		-0.0246843	0.38934
AFUB_085820		-0.0434192	0.843148
AFUB_067480		-0.0153948	0.194839
AFUB_046890		0.0011299	0.0132283
AFUB_049550		0.011793	0.157328
AFUB_051950		-0.0233871	0.363312
AFUB_086680	NscR	-0.00717305	0.0909791
AFUB_083260		-0.0362859	0.652865
AFUB_068500		0.0235065	0.358229
AFUB_057890		0.0556894	1.15366
AFUB_086770		0.0508575	1.011
AFUB_070520		0.0229884	0.348334
AFUB_047470		0.00714988	0.0816551
AFUB_087340		0.0165967	0.234182
AFUB_051540		0.0633178	1.39577
AFUB_086990		0.0715004	1.67778
AFUB_083370		0.0197627	0.288952
AFUB_070960		-0.0744139	1.93554
AFUB_088210		0.0175993	0.251192
AFUB_087890		0.0724243	1.70997
AFUB_050190		0.105967	3.09691
AFUB_047730		0.12493	4.04576
AFUB_088380		0.0548394	1.12784
AFUB_071660		0.127162	4.16115
AFUB_077190		0.0556763	1.15304
AFUB_089440	nsdC	-0.000697878	0.0081097
AFUB_051400		0.0888857	2.34679
AFUB_067320		0.00324354	0.0389588
AFUB_078010		0.0538198	1.09745
AFUB_051340		-0.00708269	0.0897492
AFUB_048380		0.0647021	1.44129
AFUB_067280		0.0154217	0.21467
AFUB_079880		0.0491681	0.84436
AFUB_082490	ZfpA	0.0499086	0.984221
AFUB_088390		0.0581174	1.22841
AFUB_050230		0.0921666	2.48149
AFUB_096690		-0.0311062	0.330683
AFUB_020080		-0.0592243	0.788346
AFUB_050260		-0.0693788	0.994819
AFUB_091540		0.0277025	0.279345
AFUB_097590		-0.0536777	0.68508
AFUB_063950		0.0167933	0.155399
AFUB_041980	MybA	-0.0169814	0.159518
AFUB_020080		-0.0010126	0.0081982
AFUB_012670	MacA/Afmac1	-0.0474935	0.577574
AFUB_091020		0.040077	0.442733
AFUB_042180		-0.111243	2.09691
AFUB_092820		0.025189	0.249106
AFUB_095180		0.0655219	0.856049
AFUB_099590	SrbB	-0.0952481	1.62709
AFUB_050260		-0.0513702	0.643974
AFUB_032490		-0.0991165	1.73518
AFUB_037210	PacC	-0.161376	3.97062
AFUB_098690		-0.0203752	0.197295
AFUB_059050		0.0722983	0.983803
AFUB_089440		-0.13023	2.74473
AFUB_095290		0.0779592	1.09583
AFUB_099050	FarA	0.0844536	1.23062
AFUB_007880		0.126304	2.25181
AFUB_064650		0.0383484	0.418392
allocated to WT (A1160)		0.0103579	0.0908721
AFUB_006120		0.035055	0.373454
AFUB_100190		0.0327498	0.34304
AFUB_007880		0.0213813	0.205233
AFUB_015440		0.0425024	0.477686
AFUB_095620	MtfA	0.00988564	0.0863981
AFUB_100050		-0.0404339	0.464579
AFUB_019440		0.0308562	0.318668
AFUB_018270	CufA	0.026836	0.268814
AFUB_042180		0.0307141	0.316863
AFUB_015750		0.0694982	0.929962
AFUB_016450	SrbB	0.0414143	0.461803
AFUB_019440		0.0135046	0.121651
AFUB_015800	Ads4	-0.0833108	1.31605
AFUB_096430	GipA	-0.00946067	0.0829674
AFUB_055550		-0.106306	1.94692
AFUB_020050		-0.0361853	0.401428
AFUB_020050		-0.0233123	0.231658
AFUB_043720		-0.0747265	1.11295
AFUB_078520		0.012386	0.11053
AFUB_007960		-0.140705	1.78252
AFUB_039150		-0.116838	1.51286
AFUB_050430	hsf1	-0.0220822	0.14813
AFUB_000040		-0.0760569	0.775467
AFUB_011060		-0.126901	1.73283
AFUB_025730	ndtA in nidulans (nutrient stress)	-0.163851	2.67778
AFUB_040460	mbfA in niger	-0.110436	1.38091
AFUB_047250		-0.0816902	0.862963
AFUB_051220		0.0681351	0.665345
AFUB_013550		0.026026	0.209785
AFUB_028890	medA	-0.0204748	0.134778
AFUB_041990		-0.0623981	0.581533
AFUB_055080		0.101051	0.993962
AFUB_002740		-0.0658332	0.627825
AFUB_014200	laeA	-0.0364814	0.280337
AFUB_042300		-0.054725	0.428641
AFUB_048830		-0.0480534	0.404394
AFUB_057600		0.0255131	0.205233
AFUB_017960		-0.148859	2.26761
AFUB_043680		0.0202789	0.160648
AFUB_060430		0.090267	0.97265
AFUB_003620		-0.0740885	0.745936
AFUB_020110		-0.0732465	0.733533
AFUB_029970		-0.0325601	0.241921
AFUB_043860	hacA	-0.115988	1.49485
AFUB_048940		0.0216247	0.171856
AFUB_020420		-0.0768752	0.787812
AFUB_044120		-0.0479899	0.358923
AFUB_003630	flbD	-0.0511775	0.440692
AFUB_021540		0.0126998	0.100563
AFUB_033200		0.0259488	0.209082
AFUB_044350		-0.0372969	0.28853
AFUB_049780		0.00279205	0.0298857
AFUB_022560		0.066322	0.642256
AFUB_045600		0.000778389	0.0165541
AFUB_005170	abaA	-0.113828	1.44977
AFUB_023950		-0.00105938	0.0047598
AFUB_037970		-0.00714833	0.0349395
AFUB_046430		0.0130811	0.0935033
AFUB_050200		0.0471614	0.370794
AFUB_071570		0.0246222	0.312739
AFUB_088810	somA	-0.0317754	0.443456
AFUB_101600		0.0383755	0.551294
AFUB_060430		0.054066	0.881405
AFUB_073170		-0.0214985	0.300856
AFUB_084770		-0.0215966	0.271484
AFUB_090360		-0.00765078	0.0908721
AFUB_096230		0.0267427	0.346498
AFUB_101810		0.0700385	1.28067
AFUB_073740		-0.0668155	1.2815
AFUB_090370		-0.0619508	1.30364
AFUB_101870		0.0589658	1.13608
AFUB_060620		-0.0120259	0.150642
AFUB_073760		-0.0427665	0.751046
AFUB_085630		-0.0569362	1.14509
AFUB_090650		-0.0466736	0.852015
AFUB_096370	areA	-0.114902	3.69897
AFUB_101990		0.0578535	1.10513
AFUB_075630		-0.028963	0.440452
AFUB_091090		-0.050829	0.965773
AFUB_009490	ZafA	0.0406298	0.67162
AFUB_061420		0.11924	3.39794
AFUB_077920		0.0139085	0.1762
AFUB_086150	fumR	-0.0477544	0.880744
AFUB_092100		-0.0284323	0.429807
AFUB_097690		-0.0510154	0.971022
AFUB_080070		0.085945	2
AFUB_092720		-0.0775823	1.86328
AFUB_084770		0.0948157	2.3279
AFUB_080850		0.059102	1.14026
AFUB_087240		0.105889	2.39794
AFUB_092760		0.0507911	0.916497
AFUB_097790		0.0730933	1.56384
AFUB_081750	finA	0.0535585	0.98843
AFUB_093890		0.0668124	1.36552
AFUB_071090		0.117124	3.22185
AFUB_083510	xprG	0.0773943	1.70553
AFUB_088740		0.146902	4.67778
AFUB_096010		0.102761	2.63827
AFUB_098510		0.204366	6
AFUB_053150		-0.151006	1.85078
AFUB_005510		-0.160029	2.03621
AFUB_056620		-0.199726	2.95861
AFUB_035140		-0.0586386	0.453087
AFUB_058960		-0.0316647	0.208731
AFUB_020350	DsnA/ZipD	-0.0967319	0.917574
AFUB_074560		-0.0398351	0.275806
AFUB_077270		-0.207223	3.1549
AFUB_079860		-0.042715	0.300856
AFUB_036250	HasF	-0.0540539	0.406825
AFUB_080380		-0.0952852	0.897223
AFUB_023920	stuA	-0.10622	1.057
AFUB_081310		-0.106459	1.06048
AFUB_039350	DvrA	-0.0478348	0.34727
AFUB_031840		-0.0226869	0.141463
AFUB_028890	medA	-0.00379113	0.0209527
AFUB_084670		-0.000961222	0.0051991
AFUB_050800		-0.115765	1.20691
AFUB_031910		-0.102984	1.00833

## Sheet: LDH screening
		LDH release
			Bayesian
geneID	Generic name	Mean Log2 FC	AbsMu
AFUB_000960		-2.01974	2.40543
AFUB_000960		-0.222581	0.169748
AFUB_000960		-0.68269	0.506128
AFUB_006120		-1.12167	0.775681
AFUB_006120		-0.369197	0.461082
AFUB_006120		-0.407118	0.297045
AFUB_015440		-1.41276	0.916987
AFUB_015440		-0.65904	0.452478
AFUB_025190		-1.06735	0.811785
AFUB_025190		-0.240739	0.225811
AFUB_043270		-0.919535	0.616011
AFUB_043270		-0.272203	0.308214
AFUB_046210		-0.631067	0.441347
AFUB_046210		-0.930482	0.702585
AFUB_048380		-0.434824	0.282965
AFUB_048380		-1.18653	0.856039
AFUB_049550		-0.428804	0.277551
AFUB_049550		-1.08635	0.865145
AFUB_050190		-0.367407	0.234795
AFUB_050190		-0.988214	0.6649
AFUB_074510		-0.398213	0.256002
AFUB_074510		-1.20686	0.877962
AFUB_074560		-0.220488	0.170589
AFUB_074560		-0.992268	0.708959
AFUB_076110		-1.10265	0.700161
AFUB_076110		-0.445223	0.298553
AFUB_076200		-1.31354	0.845386
AFUB_076200		-0.380646	0.259009
AFUB_077130		-1.19619	0.773173
AFUB_077130		-0.123528	0.0641068
AFUB_077250		-1.22704	0.785408
AFUB_077250		-0.274562	0.148971
AFUB_077740		-1.02151	0.643485
AFUB_077740		-0.314385	0.194762
AFUB_099770		-1.16546	0.7857
AFUB_099770		-0.591047	0.105688
AFUB_015750		-0.860532	0.766133
AFUB_015750		-0.997837	0.671002
AFUB_016630		-1.04008	0.777888
AFUB_016720		-1.03062	0.85289
AFUB_027200		-1.06707	0.683516
AFUB_030360		-1.54876	1.07265
AFUB_031980		-0.851756	0.590594
AFUB_031980		-1.24493	0.950555
AFUB_033470		-0.855058	0.614476
AFUB_033470		-1.332	0.976868
AFUB_037210	PacC	0.119324	0.092676
AFUB_037210	PacC	-0.940305	0.652912
AFUB_037210		-0.742541	0.804937
AFUB_041100	Ace1/SltA	-1.04328	0.707857
AFUB_041100	Ace1/SltA	-0.370464	0.327404
AFUB_041100	Ace1/SltA	-1.23335	0.889714
AFUB_046750		-1.30897	0.853441
AFUB_048230		-1.21111	0.773858
AFUB_052420	HapX	-1.08626	0.759019
AFUB_052420	HapX	-1.42401	1.14147
AFUB_075930		-1.00301	0.632597
AFUB_077460		-1.23372	0.79216
AFUB_078150	AtfD	-0.673774	0.455955
AFUB_078150	AtfD	-1.18739	0.828173
AFUB_078520		-1.00572	0.678924
AFUB_078520		-0.847172	0.586569
AFUB_081750	finA	-0.946137	0.703324
AFUB_000040		0.595409	0.415343
AFUB_000110		0.19362	0.12551
AFUB_000190		-0.5367	0.00974231
AFUB_000190		0.20674	0.129822
AFUB_000190		-0.726906	0.478548
AFUB_000400		0.0332374	0.0337717
AFUB_000600		0.439538	0.303604
AFUB_000600		-0.349036	0.272994
AFUB_001060		0.165474	0.0213628
AFUB_001820		-0.426587	0.25425
AFUB_001960		0.0987927	0.109253
AFUB_001990		-0.781821	0.534845
AFUB_002050		-0.392789	0.322602
AFUB_002240		0.444696	0.371493
AFUB_002390		0.129029	0.111078
AFUB_002740		0.397052	0.277714
AFUB_003240		0.304005	0.196028
AFUB_003240		0.689513	0.425472
AFUB_003620	not in AspGD	0.346634	0.237227
AFUB_003630	blank well	0.295075	0.203964
AFUB_004120		0.156014	0.108601
AFUB_004190		-0.192228	0.0849484
AFUB_004210		0.316519	0.214712
AFUB_004210		-0.327524	0.242951
AFUB_004470		0.161333	0.0549298
AFUB_004490		-0.13536	0.0884533
AFUB_004520		-0.400301	0.275586
AFUB_005170	allocated to 1A1b (abaA mutant)	0.355367	0.229912
AFUB_005510		0.142358	0.0684599
AFUB_005770		0.0127447	0.0140302
AFUB_005770		-0.125458	0.0849755
AFUB_006920		0.55449	0.388925
AFUB_007280	CrzA	0.490567	0.344179
AFUB_007880		0.671389	0.44864
AFUB_007960		0.848497	0.203573
AFUB_008120		-0.238799	0.142129
AFUB_008610	RglT	0.220185	0.175926
AFUB_009120		0.578581	0.383563
AFUB_009490	ZafA	-0.0526434	0.0313094
AFUB_009490	ZafA	0.337276	0.206122
AFUB_009490	ZafA	0.413968	0.292715
AFUB_009640	ZfpB	-0.0579807	0.0362757
AFUB_009690	BGC2 - Nidulanin TF	-0.0955622	0.0195564
AFUB_009970	CbfA	0.112494	0.0782529
AFUB_010000	HbxA	0.0781783	0.052294
AFUB_010090		-0.200331	0.135437
AFUB_010180		0.141381	0.0696883
AFUB_010420		0.338235	0.186085
AFUB_010720		0.234701	0.163727
AFUB_010950		0.0256093	0.0156724
AFUB_011060	allocated to WT (A116)	0.517531	0.2634
AFUB_011240		0.248586	0.177538
AFUB_011800		-0.0926234	0.0619241
AFUB_012020		0.0984722	0.0621548
AFUB_012530		-0.0285053	0.111578
AFUB_012800		-0.520908	0.353854
AFUB_012800		-0.160515	0.19893
AFUB_013000		-0.20047	0.148221
AFUB_013240		-0.645937	0.458297
AFUB_013240		-0.274578	0.227876
AFUB_013550	blank well	0.838918	0.578011
AFUB_013830		-0.154956	0.111896
AFUB_013910		-0.602211	0.410313
AFUB_013910		-0.271114	0.199161
AFUB_014200	laeA	0.529414	0.365419
AFUB_014300		-0.108856	0.07472
AFUB_014300		-0.540563	0.373198
AFUB_014400		0.0688061	0.00603391
AFUB_014490		-0.533477	0.355649
AFUB_014490		-0.444437	0.280997
AFUB_014780		-0.351991	0.233681
AFUB_014780		-0.531906	0.362263
AFUB_014910		-0.425712	0.303702
AFUB_014910		-0.153845	0.114524
AFUB_015020		-0.469915	0.390466
AFUB_015020		-0.271021	0.189888
AFUB_015090		-0.145848	0.148425
AFUB_015090		0.42727	0.129759
AFUB_015210		-0.187766	0.113772
AFUB_015380		-0.33741	0.236672
AFUB_015380		0.372294	0.257804
AFUB_015560		-0.68724	0.512575
AFUB_015560		-0.845052	0.601633
AFUB_015800	Ads4	-0.754477	0.545146
AFUB_015800	Ads4	-0.765806	0.516149
AFUB_015960	allocated to ∆AtfA	0.313272	0.194518
AFUB_015960	allocated to ∆AtfA	-0.628676	0.469807
AFUB_015990		-0.64562	0.624423
AFUB_015990		-0.657467	0.454903
AFUB_016220		-0.0927649	0.0652235
AFUB_016540		-0.431137	0.447501
AFUB_016730	AtfC	-0.735627	0.727311
AFUB_016820		-0.0651131	0.0540416
AFUB_017020		-0.0554069	0.0589831
AFUB_017180		0.156944	0.106881
AFUB_017410		0.400541	0.27748
AFUB_017410		0.578774	0.302476
AFUB_017530		0.0391061	0.0272877
AFUB_017960		0.159042	0.105981
AFUB_018270	CufA	0.704286	0.488304
AFUB_018340	SrbA	-0.0224843	0.0209643
AFUB_019160		0.299426	0.222048
AFUB_019440		0.139352	0.0887524
AFUB_019440		0.670064	0.360084
AFUB_019640		-0.0861425	0.0920037
AFUB_019790	AtrR	-0.559708	0.400812
AFUB_019830		-0.149261	0.0742052
AFUB_020050		0.333435	0.21144
AFUB_020050		0.0480839	0.0496395
AFUB_020080		0.340821	0.243894
AFUB_020080		-0.214469	0.110008
AFUB_020110		0.503446	0.35333
AFUB_020250		0.0394121	0.0222419
AFUB_020350	ZipD	-0.785848	0.552173
AFUB_020420		0.410577	0.285361
AFUB_020500		-0.303853	0.231831
AFUB_020500		-0.422076	0.291039
AFUB_020530	LeuB	-0.0864059	0.0606189
AFUB_021220		-0.307048	0.212827
AFUB_021220		-0.297275	0.210443
AFUB_021320		-0.122286	0.109089
AFUB_021470		-0.212664	0.181609
AFUB_021540		0.334631	0.231123
AFUB_021650		0.0618403	0.0200458
AFUB_022280		-0.202893	0.139353
AFUB_022340		0.102378	0.0558016
AFUB_022390		-0.365184	0.251059
AFUB_022410		0.0514448	0.0288463
AFUB_022560	mRNA splicing	0.356586	0.239201
AFUB_022860	AcuK	-0.324669	0.225129
AFUB_023210		-0.506904	0.358394
AFUB_023530		0.325115	0.227841
AFUB_023950		0.611125	0.345775
AFUB_024050		0.0923821	0.0537531
AFUB_024170		0.519326	0.357716
AFUB_024220		-0.648755	0.369221
AFUB_025230		-0.098651	0.0117824
AFUB_025730	ndtA in nidulans (nutrient stress)	0.0373533	0.0366048
AFUB_026210		0.102833	0.159494
AFUB_026340	RfeC	-0.321018	0.148467
AFUB_026550		-0.39492	0.186687
AFUB_026630		-0.443347	0.307925
AFUB_027530	CreA	0.0996565	0.141988
AFUB_027770		-0.434743	0.210183
AFUB_027970		-0.843322	0.124625
AFUB_027970		-0.73662	0.683531
AFUB_027990	AcuM	-0.610827	0.345055
AFUB_028890	medA	0.567323	0.39599
AFUB_029020		0.07232	0.0471646
AFUB_029400	FlbC	0.550118	0.339748
AFUB_029740		-0.697182	0.571798
AFUB_029870	NctA	-0.523306	0.330315
AFUB_029970		0.201273	0.136525
AFUB_030440	AcdX	-0.63916	0.532441
AFUB_030770		-0.0400275	0.141776
AFUB_030930		-0.365109	0.218059
AFUB_031000		-0.659062	0.423499
AFUB_031270		-0.353507	0.244683
AFUB_031840		-0.313163	0.755312
AFUB_031910		-0.73207	0.16275
AFUB_032220		-0.686881	0.482366
AFUB_032490		0.468265	0.3019
AFUB_032870		-0.557296	0.349027
AFUB_032890		-0.528106	0.373961
AFUB_033200		0.327059	0.22839
AFUB_033540		-0.788075	0.524067
AFUB_033560		-0.64305	0.471535
AFUB_033580		-0.0286948	0.0277941
AFUB_033930	BGC12 - TF	0.613673	0.411789
AFUB_034470	BGC11 - TF	0.710296	0.478594
AFUB_034630		0.261201	0.153149
AFUB_035140		0.516595	0.191869
AFUB_035280	RgdA	-0.413316	0.299647
AFUB_035330	NsdD	-0.715892	0.499774
AFUB_035590	BGC1 - TF	-0.414522	0.308965
AFUB_036250	HasF	-0.118542	0.0921855
AFUB_036300	HasA	0.0022506	0.0204473
AFUB_036390		0.217005	0.143899
AFUB_036390		-0.372422	0.260664
AFUB_036440		0.325708	0.231356
AFUB_036510		-0.31953	0.204607
AFUB_037000		0.175185	0.107744
AFUB_037000		-0.296108	0.207181
AFUB_037020		-0.126882	0.0722731
AFUB_037020		-0.301964	0.236823
AFUB_037150		-0.0359344	0.0132436
AFUB_037150		0.254982	0.0746551
AFUB_037190		0.250078	0.16314
AFUB_037190		-0.498541	0.320335
AFUB_037220		0.0267528	0.014791
AFUB_037220		-0.373625	0.30494
AFUB_037850	AtfA	0.244337	0.163364
AFUB_037850	AtfA	-0.295928	0.433035
AFUB_037920	Ace2	0.340683	0.250539
AFUB_037970	circadian rhythm	0.329951	0.229485
AFUB_038200		-0.232327	0.157312
AFUB_038200		-0.44179	0.315622
AFUB_038600		-0.0869802	0.325258
AFUB_039010		0.271622	0.136162
AFUB_039150		0.560796	0.387278
AFUB_039350	DvrA	-0.0232441	0.0206453
AFUB_039350	DvrA	-0.831768	0.625093
AFUB_039500		0.114157	0.044244
AFUB_040000		-0.0633977	0.0466528
AFUB_040460	mbfA in niger	0.0954361	0.0512656
AFUB_040580	RlmA	-0.72207	0.5168
AFUB_041060		-0.520591	0.385392
AFUB_041980	MybA	0.253937	0.171417
AFUB_041980	MybA	0.349779	0.321257
AFUB_041990	not in AspGD	0.326205	0.229731
AFUB_042120		-0.696519	0.492484
AFUB_042180		0.30708	0.117216
AFUB_042180		-0.116811	0.0301987
AFUB_042300	not in AspGD	0.175117	0.122223
AFUB_042310		0.186841	0.131296
AFUB_042770		0.107124	0.0644651
AFUB_043000		0.0700369	0.0400309
AFUB_043680	allocated to ∆AtfA	0.784735	0.304703
AFUB_043720		-0.326037	0.164751
AFUB_043860	allocated to WT (A116)	-0.0280554	0.0459391
AFUB_044040		-0.595025	0.402497
AFUB_044060		-0.54786	0.398463
AFUB_044120	not in AspGD	0.0972851	0.058762
AFUB_044290		-0.101791	0.0520796
AFUB_044300		-0.103933	0.0516941
AFUB_044350	not in AspGD	0.3668	0.254251
AFUB_044670		-0.461112	0.301438
AFUB_044930		-0.621089	0.413588
AFUB_044930		-0.190846	0.120824
AFUB_045020		-0.634055	0.427913
AFUB_045020		-0.52621	0.348753
AFUB_045330		-0.327371	0.212856
AFUB_045540		-0.619146	0.410121
AFUB_045580		-0.751368	0.314521
AFUB_045580		-0.7879	0.54328
AFUB_045600	allocated to WT (A116)	0.278908	0.18192
AFUB_045780		-0.338125	0.234666
AFUB_045820		-0.390253	0.286297
AFUB_045980		-0.411543	0.275024
AFUB_046000		0.0700933	0.0468991
AFUB_046160		-0.455958	0.324165
AFUB_046330		-0.580648	0.400541
AFUB_046410		-0.559455	0.386299
AFUB_046430		0.245344	0.165794
AFUB_046540		-0.70987	0.494114
AFUB_046540		-0.336006	0.247137
AFUB_046890		-0.316684	0.219343
AFUB_047250	not in AspGD	0.542206	0.381418
AFUB_047310		1.33351	0.807444
AFUB_047310		-0.701335	0.106488
AFUB_047470		-0.282305	0.223343
AFUB_047730		-0.303347	0.194651
AFUB_047970		-0.140172	0.0782534
AFUB_048740		-0.374357	0.244799
AFUB_048740		-0.753891	0.587514
AFUB_048830	not in AspGD	0.530006	0.377548
AFUB_048890		-0.269449	0.100409
AFUB_048940	not in AspGD	0.318919	0.221307
AFUB_048990		-0.370353	0.238666
AFUB_048990		0.711186	0.440755
AFUB_048990		-0.484801	0.350165
AFUB_049390		-0.212362	0.133496
AFUB_049780		0.791539	0.552426
AFUB_050000		0.151354	0.191084
AFUB_050090	2F5 spores from SAB-hyg plate	0.244602	0.123945
AFUB_050200		0.412779	0.279177
AFUB_050230		-0.198392	0.134708
AFUB_050230		-0.249595	0.254998
AFUB_050260		0.391008	0.193242
AFUB_050260		-0.338312	0.200968
AFUB_050430	blank well	0.280506	0.165767
AFUB_050800		-0.295486	0.203176
AFUB_051220		-0.0993282	0.0607857
AFUB_051340		0.00387237	0.0028117
AFUB_051400		-0.014405	0.00696522
AFUB_051540		-0.106267	0.0838181
AFUB_051950		-0.697851	0.508725
AFUB_051950		-0.154307	0.0354147
AFUB_052710		-0.226493	0.165124
AFUB_052860		-0.274092	0.191542
AFUB_053150		-0.145338	0.101388
AFUB_053740	SteA	0.0380334	0.0123206
AFUB_053880		0.0691171	0.0361384
AFUB_053950		0.180859	0.124724
AFUB_054000		-0.155717	0.0166256
AFUB_054360		0.164148	0.109739
AFUB_055060		-0.0299832	0.0220248
AFUB_055080		0.0434192	0.0027046
AFUB_055490		-0.0467806	0.0618205
AFUB_056530		-0.205677	0.146478
AFUB_056620	devR	-0.253552	0.17849
AFUB_056710		-0.366254	0.296116
AFUB_056790		-0.171697	0.142671
AFUB_057290		0.00209326	0.00148035
AFUB_057470		0.276459	0.281221
AFUB_057600		0.55327	0.384247
AFUB_057630		-0.0931209	0.0976082
AFUB_057730	BGC16 - TF	0.234189	0.162226
AFUB_057890		-0.373882	0.265041
AFUB_058240	NctC	0.282993	0.196051
AFUB_058640		-0.195151	0.137098
AFUB_058830	SreA	-0.443066	0.309072
AFUB_058960		-0.145446	0.109384
AFUB_059050		0.290175	0.189815
AFUB_059600		-0.305174	0.239702
AFUB_059650	HOF	-0.16383	0.128291
AFUB_060430		-0.284708	0.196105
AFUB_060620	allocated to WT (A116)	-0.264246	0.187475
AFUB_060650		0.596661	0.400819
AFUB_060680	AtfB	0.0136937	0.0061838
AFUB_061020		-0.0685415	0.0760129
AFUB_061420	not in AspGD	-0.638585	0.430623
AFUB_061530		-0.105625	0.0764641
AFUB_061940		-0.219801	0.153521
AFUB_062000		-0.237787	0.166488
AFUB_062090		-0.280206	0.196639
AFUB_062110		-0.484656	0.335162
AFUB_062210		-0.169375	0.119483
AFUB_063310		-0.0587124	0.0432063
AFUB_063540		-0.22403	0.170816
AFUB_063610	MetR	-0.0301174	0.0219734
AFUB_064180	ZnfA	-0.223495	0.122755
AFUB_064650		-0.577158	0.0653869
AFUB_066180	SebA	-0.201085	0.143581
AFUB_066820	RosA/NosA	-0.258754	0.182985
AFUB_066970		-0.261373	0.185932
AFUB_067230	HtfA	-0.0355909	0.024502
AFUB_067240	PrtT	-0.157802	0.0111904
AFUB_067280		-0.342931	0.239241
AFUB_067320		-0.34625	0.240905
AFUB_067340		-0.0150354	0.0164101
AFUB_067440		-0.0219037	0.0101205
AFUB_067480		-0.228812	0.152568
AFUB_067520	not a TF	0.193934	0.146029
AFUB_068500		-0.506045	0.321687
AFUB_068700		-0.465727	0.326421
AFUB_068850		0.208116	0.203153
AFUB_069160		-0.59239	0.416528
AFUB_069420	CpcA	-0.164795	0.10557
AFUB_069500		-0.583591	0.411365
AFUB_069610		-0.604734	0.424852
AFUB_069960		0.636455	0.442327
AFUB_070520		-0.0624062	0.0657251
AFUB_070960		0.120305	0.10029
AFUB_071090	not in AspGD	0.365608	0.268879
AFUB_071460		-0.740318	0.4805
AFUB_071570		0.0192857	0.0189748
AFUB_071660		-0.0253868	0.0446311
AFUB_071780	TpcE	-0.294298	0.209956
AFUB_071780	TpcE	-0.121307	0.0796609
AFUB_071830		0.212894	0.164391
AFUB_071920		-0.429721	0.281119
AFUB_071920		0.294564	0.159333
AFUB_072930		0.21169	0.173922
AFUB_073070		-0.0930635	0.0396979
AFUB_073070		-0.346414	0.435003
AFUB_073170		0.00508225	0.000915597
AFUB_073490	MetZ	0.020529	0.0303275
AFUB_073520		-0.351729	0.213146
AFUB_073520		-0.17004	0.116747
AFUB_073740	aceA	0.00446157	0.0178333
AFUB_073760	allocated to WT (A116)	-0.814012	0.564502
AFUB_073940		-0.37001	0.232577
AFUB_073940		-0.469483	0.315641
AFUB_074750		-0.731098	0.450759
AFUB_075630	gliotoxin biosynthetic gene cluster	-0.184667	0.224992
AFUB_075990	Yap1	-0.776656	0.503669
AFUB_076060		-0.397894	0.320263
AFUB_077190		0.0637556	0.0489872
AFUB_077530		-0.7792	0.542106
AFUB_077920		-0.16299	0.256283
AFUB_078010		0.53705	0.350332
AFUB_078120		-0.191817	0.18189
AFUB_078160		-0.738592	0.492015
AFUB_078160		-0.447409	0.312741
AFUB_079150	Asg1	-0.616648	0.407076
AFUB_079450		-0.70343	0.466637
AFUB_079450		-0.590506	0.434967
AFUB_079560		-0.509804	0.373282
AFUB_079560		-0.396022	0.258261
AFUB_079700		-0.849015	0.570824
AFUB_079700		0.18793	0.102097
AFUB_079810		-0.0791711	0.0557708
AFUB_079860		0.0245469	0.0172154
AFUB_079880		-0.0668027	0.0481062
AFUB_080070	not in AspGD	-0.0195749	0.00158982
AFUB_080380		-0.156212	0.11005
AFUB_080460		-0.0201923	0.013999
AFUB_080600		-0.171691	0.126436
AFUB_080790		-0.0434325	0.0318679
AFUB_080850		-0.0863395	0.179162
AFUB_081310		-0.197116	0.137629
AFUB_081500		-0.217114	0.154958
AFUB_081700		-0.510302	0.417223
AFUB_082080		-0.877271	0.634496
AFUB_082080		-0.44438	0.399561
AFUB_082260		-0.0718235	0.0550966
AFUB_082490	ZfpA	0.646907	0.283417
AFUB_082950		-0.569414	0.399592
AFUB_083250		0.717015	0.492302
AFUB_083260		0.718875	0.445159
AFUB_083370		-0.00768031	0.00329402
AFUB_083430		-0.706825	0.53494
AFUB_083510	xprG	-0.364417	0.446057
AFUB_083880		-0.236453	0.166733
AFUB_083950		-0.647535	0.459224
AFUB_084330		-0.452191	0.332261
AFUB_084620		-0.0746247	0.0620776
AFUB_084770		-0.181613	0.235256
AFUB_085380		-0.14968	0.112489
AFUB_085450		-0.415751	0.296751
AFUB_085460		-0.339232	0.241303
AFUB_085630		-0.217213	0.174851
AFUB_085820		-0.404906	0.399576
AFUB_086150	blank well	-0.352427	0.228587
AFUB_086680	NscR	-0.134059	0.106857
AFUB_086770		-0.465975	0.327287
AFUB_086770		-0.281143	0.274064
AFUB_086990		0.300808	0.200348
AFUB_087240		-0.218932	0.144239
AFUB_087340		0.241196	0.136588
AFUB_087890		0.147334	0.0998141
AFUB_088210		0.427417	0.295486
AFUB_088380		-0.0675103	0.0570735
AFUB_088390		0.161498	0.105546
AFUB_088460		-0.0260172	0.0263283
AFUB_088740		-0.530537	0.362767
AFUB_088810	somA	-0.0358084	0.127622
AFUB_089440	NsdC	-0.216002	0.173305
AFUB_089710		0.0786203	0.0501759
AFUB_089880		0.1874	0.069936
AFUB_090360		-0.360891	0.271695
AFUB_090370	blank well	0.100737	0.0479094
AFUB_090440		0.473807	0.306612
AFUB_090650	allocated to ∆AtfA	0.135323	0.113367
AFUB_091020	FhdA	1.37694	0.882154
AFUB_091020	FhdA	-0.406155	0.299206
AFUB_091090		0.0914569	0.0651332
AFUB_091540		-0.0219597	0.0333566
AFUB_091870		0.490765	0.317576
AFUB_091930		0.099391	0.062102
AFUB_092060		0.107697	0.0616506
AFUB_092100		-0.313202	0.211566
AFUB_092130		0.396716	0.275176
AFUB_092490		0.2093	0.129487
AFUB_092720		-0.277732	0.267063
AFUB_092760	allocated to ∆AtfA	-0.118904	0.0805522
AFUB_092820		-0.483271	0.327398
AFUB_092820		-0.436085	0.309496
AFUB_093120	Azf1	0.136087	0.0877209
AFUB_093280		0.260064	0.182974
AFUB_093890	blank well	0.319263	0.20469
AFUB_095180		0.398611	0.180342
AFUB_095440		-0.656316	0.405049
AFUB_096010		0.19243	0.137784
AFUB_096230	4B1 spores from SAB-hyg plate	0.613098	0.432013
AFUB_096370	areA	0.531937	0.348895
AFUB_096380		-0.80817	0.507796
AFUB_096500		0.43737	0.277609
AFUB_097300		0.773279	0.494906
AFUB_097320		-0.0305652	0.0189237
AFUB_097380		0.279041	0.168478
AFUB_097690	not in AspGD	1.20781	0.8451
AFUB_097790	not in AspGD	0.524723	0.37343
AFUB_098510		0.54353	0.374673
AFUB_098690		-0.413303	0.278638
AFUB_099050	FarA	0.178407	0.131632
AFUB_099350		0.181751	0.128613
AFUB_099630		-0.244084	0.174432
AFUB_100190		0.0889244	0.0383683
AFUB_101260		-0.592274	0.358757
AFUB_101510		-0.735783	0.440311
AFUB_101600		0.574816	0.387446
AFUB_101810		1.01373	0.661896
AFUB_101870		0.452603	0.323138
AFUB_101950		-0.0113334	0.0169643
AFUB_101990	blank well	0.409891	0.292852
PacC		#NUM!	0.895731
PacC		#NUM!	1.77643
PacC		#NUM!	0.628094
pacC-A1160			0.811599
pacC-A1160		#NUM!	0.744676
pacC-A1160		#NUM!	0.821381
pacC-A1160		#NUM!	0.650131
pacC-A1160		#NUM!	0.622234
pacC-A1160		#NUM!	0.760779
pacC-A1160		#NUM!	0.724576
pacC-A1160		#NUM!	0.108613
pacC-A1160		#NUM!	0.440452
pacC-A1160		#NUM!	0.695071
pacC-A1160		#NUM!	0.165835
pacC-A1160		#NUM!	0.530947
pacC-A1160		#NUM!	0.743098
pacC-A1160		#NUM!	0.62204
pacC-A1160		#NUM!	0.400059
pacC-A1160		#NUM!	0.218153
pacC-A1160		#NUM!	1.00248
pacC-A1160		#NUM!	0.432209
pacC-A1160		#NUM!	0.359512
pacC-A1160		#NUM!	0.301226
pacC-A1160		#NUM!	0.622792
pacC-A1160		#NUM!	0.710494
pacC-A1160		#NUM!	0.332393
pacC-A1160		#NUM!	0.671196
pacC-A1160		#NUM!	0.93044
pacC-A1160		#NUM!	0.55866
pacC-A1160		#NUM!	0.239938
pacC-A1160		#NUM!	0.431547
pacC-A1160		#NUM!	0.19255
pacC-A1160		#NUM!	0.589852
pacC-A1160		#NUM!	0.421387
pacC-A1160		#NUM!	0.178196
pacC-A1160		#NUM!	0.634061
pacC-A1160		#NUM!	0.24817
pacC-A1160		#NUM!	0.799934
pacC-A1160		#NUM!	0.385748
pacC-A1160		#NUM!	0.496295
pacC-A1160		#NUM!	1.21046
pacC-A1160		#NUM!	1.04429
pacC-A1160		#NUM!	0.350193
pacC-A1160		#NUM!	0.368704
pacC-A1160		#NUM!	0.690513
pacC-A1160		#NUM!	0.183514
pacC-A1160		#NUM!	0.351013
pacC-A1160		#NUM!	0.189234
PacC-A1160		#NUM!	0.418271
PacC-A1160		#NUM!	0.874426
